# Supplementary material for: Validity and reliability of velocity and power measures provided by the Vitruve linear position transducer
Source: PLoS One. 2024 Oct 24;19(10):e0312348. doi: 10.1371/journal.pone.0312348 (PMC11500865; doi:10.1371/journal.pone.0312348)
Supplement: S1 Database — (XLSX) [file pone.0312348.s002.xlsx]

## Sheet: Validity
FREE
ID	GYM20MV	VIT20MV	GYM40MV	VIT40MV	GYM60MV	VIT60MV	GYM80MV	VIT80MV	GYM90MV	VIT90MV				GYM20PV	VIT20PV	GYM40PV	VIT40PV	GYM60PV	VIT60PV	GYM80PV	VIT80PV	GYM90PV	VIT90PV		GYM20MP	VIT20MP	GYM40MP	VIT40MP	GYM60MP	VIT60MP	GYM80MP	VIT80MP	GYM90MP	VIT90MP		GYM20PP	VIT20PP	GYM40PP	VIT40PP	GYM60PP	VIT60PP	GYM80PP	VIT80PP	GYM90PP	VIT90PP
1	1.06	0.98	0.92	0.84	0.7	0.63	0.49	0.45	0.4	0.37				1.55	1.55	1.4	1.38	1.24	1.23	1.02	1.01	0.95	0.94		396.55	365.32	690.25	626.27	791.92	704.55	730.18	750.48	665.13	660.48		711.86	1312.29	1232.81	1956.01	1751.45	2035.99	1815.88	1904.46	1899.18	1746.99
2	1.07	1.02	0.95	0.84	0.76	0.71	0.53	0.51	0.42	0.4				1.6	1.6	1.37	1.32	1.13	1.09	0.98	0.93	0.94	0.88		252.8	240.15	447.13	395.54	537.22	501.49	521.54	480.3	485.08	423.79		454.49	914.3	705.57	1260.23	905.23	1309.83	1038.53	1248.13	1176.98	1312.5
3	1.11	0.99	0.95	0.86	0.69	0.64	0.48	0.48	0.43	0.42				1.65	1.56	1.46	1.4	1.17	1.18	1.04	1.04	0.89	0.9		263.67	233.09	490.92	438.7	526.23	489.72	452.03	452.04	459.04	432.62		473.67	886.95	890.4	1338.06	1056.09	1260.03	1125.38	1194.09	1095.68	1071.63
4	1.04	0.98	0.87	0.82	0.74	0.71	0.5	0.46	0.38	0.37				1.42	1.43	1.2	1.21	1.02	1.12	0.92	0.91	0.9	0.88		205.45	192.28	341.59	306.07	435.11	417.91	402.48	361.01	329.09	300.19		315.45	716.14	524.31	956.38	652.78	1195.49	810.2	849.58	877.33	944.06
5	1.06	1.01	0.93	0.87	0.72	0.69	0.5	0.44	0.37	0.35				1.63	1.69	1.47	1.44	1.23	1.2	1.05	1.04	0.87	0.89		311.62	297.24	548.75	512.08	641.22	609.2	592.81	517.97	486.74	510.48		627.78	1208.69	1062	1646.78	1314.23	1659.96	1518.74	1523.81	1351.16	1486.48
6	1.07	0.99	0.84	0.76	0.74	0.61	0.51	0.51	0.43	0.41				1.58	1.61	1.33	1.32	1.2	1.17	1.1	1.09	0.94	0.93		210.8	194.24	330.04	298.22	437.79	359.05	402.16	423.79	387.12	361.99		372.11	711.94	603.98	878.59	818.35	923.13	1037.75	1103.95	1198.28	1003.56
7	1.02	1.02	0.87	0.83	0.72	0.59	0.48	0.45	0.39	0.37				1.7	1.75	1.42	1.42	1.16	1.14	1.06	1.01	1	0.99		245.22	240.15	416.62	390.83	511.52	416.73	456.27	395.54	432.44	392.01		515.65	847.56	786.32	1094.65	909.34	1066.22	1169.89	1049.24	1259.7	1302.29
8	1.13	1.04	0.89	0.89	0.73	0.66	0.5	0.52	0.42	0.41				1.6	1.65	1.4	1.45	1.1	1.14	1.05	1.01	0.97	0.97		283.89	255.06	462	454.01	562.76	505.02	514.37	530.52	491.62	517.97		483.45	919.88	840.35	1471.81	923.84	1383.6	1253.62	1347.66	1338.66	1417.75
9	1.11	1.06	0.94	0.91	0.73	0.7	0.52	0.5	0.43	0.41				1.62	1.6	1.36	1.39	1.16	1.13	0.96	0.95	0.87	0.84		218.64	207.97	372.59	357.08	434.23	412.02	405.46	392.4	381.33	361.99		389.31	831.04	600.13	1169.27	801.78	1166.84	793.45	982.26	845.53	967.68
10	1.08	1.03	0.96	0.89	0.78	0.73	0.5	0.47	0.44	0.39				1.62	1.6	1.46	1.43	1.2	1.2	1	0.97	0.78	0.77		345.1	323.34	607.6	558.78	725.18	680.32	710	640.4	630.3	554.76		635.56	1186.82	1081.62	1741.63	1294.46	1820.58	1370.6	1611.52	1296.6	1304.07
11	1.09	1.04	0.95	0.88	0.74	0.67	0.52	0.47	0.4	0.37				1.62	1.64	1.54	1.49	1.19	1.21	1.12	1.07	1.01	1.01		322.78	306.07	558.51	517.97	649.96	591.54	654.37	590.17	574.96	526.31		595.53	1090.76	1089.41	1667.31	1239.17	1559.45	1637.53	1685.98	1668.6	1780.45
12	1.15	1.11	0.94	0.88	0.71	0.65	0.47	0.43	0.43	0.39				1.65	1.75	1.46	1.42	1.16	1.15	0.96	0.99	0.92	0.91		307.2	294.01	500.13	466.17	563.31	516.5	500.62	455.58	510.73	462.93		561.1	1170.38	946.34	1451.55	1099.15	1502.51	1164.06	1334.36	1398.88	1375.27
13	1.1	1.08	1.02	0.88	0.76	0.73	0.5	0.44	0.43	0.38				1.64	1.68	1.49	1.44	1.27	1.28	1.03	1.03	0.99	1.01		315.5	307.25	591.86	500.7	656.85	623.03	614.22	539.55	546.3	484.61		641.99	1167.33	1032.4	1557.65	1311.66	1801.8	1515.8	1609.38	1449.85	1605.8
14	1.09	1.01	0.9	0.83	0.74	0.67	0.49	0.47	0.43	0.42				1.67	1.6	1.32	1.31	1.19	1.19	0.91	0.88	0.75	0.73		299.88	277.43	489.47	447.83	623.52	558.68	626.46	546.48	587.5	535.63		567.84	1042.94	827.24	1348.78	1130.53	1492.97	1170.48	1320.66	1260.43	1553.51
SMITH
ID	GYM20MV	VIT20MV	GYM40MV	VIT40MV	GYM60MV	VIT60MV	GYM80MV	VIT80MV	GYM90MV	VIT90MV				GYM20PV	VIT20PV	GYM40PV	VIT40PV	GYM60PV	VIT60PV	GYM80PV	VIT80PV	GYM90PV	VIT90PV		GYM20MP	VIT20MP	GYM40MP	VIT40MP	GYM60MP	VIT60MP	GYM80MP	VIT80MP	GYM90MP	VIT90MP		GYM20PP	VIT20PP	GYM40PP	VIT40PP	GYM60PP	VIT60PP	GYM80PP	VIT80PP	GYM90PP	VIT90PP
1	1.02	0.97	0.89	0.83	0.71	0.65	0.49	0.45	0.37	0.33				1.61	1.53	1.4	1.42	1.23	1.24	1.02	1.04	0.92	0.87		424.82	387.3	734.88	683.95	880.33	797.06	807.04	741.64	691.45	615.09		954.98	1335.32	1391.8	2050.42	1769.28	2208.75	2007.03	2206.71	1953.78	1955.5
2	1.09	1.01	0.98	0.86	0.76	0.69	0.54	0.49	0.36	0.32				1.59	1.57	1.46	1.42	1.23	1.27	1.16	1.14	1.03	1.05		321.53	285.47	558.91	506.2	677.64	609.2	638.7	576.83	477.16	423.79		590.8	1089.42	1095	1627.32	1276.09	1690.5	1599.81	1849.54	1560.52	1825.74
3	1.12	1.05	0.96	0.87	0.74	0.63	0.51	0.46	0.36	0.34				1.58	1.62	1.46	1.44	1.2	1.17	1.03	1.02	0.87	0.85		303.84	294.3	559.26	512.08	662.81	556.23	611.32	541.51	474.61	410.55		640.94	1123.63	1085.76	1632.96	1283.6	1478.41	1390.14	1498.18	1326.12	1344.87
4	1.1	1.02	0.96	0.87	0.77	0.69	0.53	0.49	0.38	0.34				1.5	1.5	1.37	1.36	1.2	1.17	1.03	1	0.93	0.95		253.73	230.73	455.91	409.67	549.71	487.36	551.8	456.66	407.08	360.22		430.64	874.8	736.57	1320.61	1010.83	1284.66	1092.57	1251.15	1114.71	1222.99
5	1.08	1.03	0.91	0.82	0.75	0.67	0.49	0.44	0.44	0.38				1.73	1.65	1.41	1.39	1.22	1.23	1.03	1.03	0.93	0.95		352.76	333.05	617.78	563.09	777.1	690.13	675.68	604.3	677.03	587.13		816.17	1325.36	1222.42	1690.1	1472.25	1941.12	1648.02	1819.8	1658.39	1858.34
6	1.07	0.99	0.84	0.73	0.62	0.55	0.5	0.44	0.39	0.35				1.53	1.53	1.37	1.34	1.09	1.1	0.95	0.92	0.84	0.83		248.04	229.55	423.87	372.39	477.77	420.85	515.94	448.91	445.7	401.72		498.57	819.47	845.46	1092.58	965.8	1080.22	1078.03	1111.8	1094.26	1150.75
7	1.13	1.05	0.87	0.8	0.67	0.62	0.51	0.46	0.39	0.34				1.77	1.72	1.41	1.39	1.15	1.14	1.09	1.05	1.01	0.95		322.74	282.53	509.44	470.88	596.91	547.4	630.96	541.51	515.28	450.28		694.02	1049.03	1041.05	1414.46	1161.5	1419.98	1521.87	1517.04	1532.98	1542.85
8	1.19	1.1	0.98	0.89	0.77	0.69	0.52	0.47	0.35	0.36				1.78	1.73	1.5	1.47	1.24	1.23	1.03	1.03	0.82	0.89		382.03	332.76	621.65	558.78	724.53	649.81	662.34	590.17	493.55	512.08		699.36	1294.87	1124.81	1787.52	1370.18	1690.91	1531.24	1611.08	1301.82	1553.76
9	1.11	1.01	0.89	0.8	0.71	0.65	0.54	0.49	0.41	0.37				1.62	1.59	1.34	1.3	1.18	1.15	1.12	1.07	1.03	0.99		265.01	233.09	423.93	376.7	507.2	459.11	514.5	461.46	398.4	392.01		515.78	834.18	749.84	1218.05	1005.75	1302.44	1323.23	1336.39	1276.39	1315.12
10	1.1	1	0.88	0.79	0.63	0.57	0.49	0.43	0.36	0.32				1.66	1.59	1.32	1.31	1.05	1.04	0.87	0.86	0.77	0.72		482.82	431.64	740.55	681.99	816.69	738.1	843.8	738.2	706.61	621.56		926.24	1611.88	1324.21	1905.58	1560.07	1868.38	1595.21	1802.99	1602.41	1576.71
11	1.09	1.03	0.89	0.8	0.67	0.61	0.49	0.48	0.4	0.38				1.67	1.73	1.41	1.39	1.14	1.13	1.08	1.08	0.89	0.85		408.29	391.42	650.86	596.45	756.73	682.19	739.26	715.74	663.33	600.37		852.53	1471.26	1273.01	1747.29	1517.43	1790.6	1902.41	1991.26	1664.93	1635.74
12	1.13	1.1	1.02	0.94	0.78	0.73	0.5	0.46	0.42	0.41				1.75	1.76	1.5	1.53	1.29	1.3	1.06	1.08	0.98	1.01		340.75	326.48	635.19	599.39	738.98	680.32	625.6	577.61	638.74	583.2		732.33	1305.5	1165.55	2007.9	1411.8	1878.44	1593.08	1763.94	1595.7	1814.52
13	1.22	1.09	0.95	0.88	0.7	0.64	0.51	0.46	0.42	0.39				1.89	1.84	1.51	1.5	1.21	1.21	1.16	1.13	0.97	0.95		436.97	374.25	670.65	604.3	727.71	659.23	701.28	631.76	689.3	602.58		914.87	1539.16	1211.6	1944.6	1528.04	1862.55	1930.37	1979.08	1733.47	1797
14	1.16	1.05	0.92	0.85	0.72	0.64	0.42	0.38	0.31	0.28				1.75	1.7	1.46	1.46	1.21	1.19	1.03	1.04	0.84	0.87		417.28	367.29	663.1	600.37	768.64	678.07	607.03	540.53	493.61	439.49		815.97	1299.89	1214.52	1822.78	1516.06	1736.31	1699.52	1850.32	1459.63	1632.82

## Sheet: Reliability
FREE
GYM20MV_1	GYM20MV_2	GYM40MV_1	GYM40MV_2	GYM60MV_1	GYM60MV_2	GYM80MV_1	GYM80MV_2	GYM90MV_1	GYM90MV_2			VIT20MV_1	VIT20MV_2	VIT40MV_1	VIT40MV_2	VIT60MV_1	VIT60MV_2	VIT80MV_1	VIT80MV_2	VIT90MV_1	VIT90MV_2		GYM20PV_1	GYM20PV_2	GYM40PV_1	GYM40PV_2	GYM60PV_1	GYM60PV_2	GYM80PV_1	GYM80PV_2	GYM90PV_1	GYM90PV_2		VIT20PV_1	VIT20PV_2	VIT40PV_1	VIT40PV_2	VIT60PV_1	VIT60PV_2	VIT80PV_1	VIT80PV_2	VIT90PV_1	VIT90PV_2		GYM20MP_1	GYM20MP_2	GYM40MP_1	GYM40MP_2	GYM60MP_1
1.03	1.06	0.93	0.92	0.68	0.7	0.51	0.49	0.41	0.4			0.93	0.98	0.85	0.84	0.63	0.63	0.47	0.45	0.39	0.37		1.51	1.62	1.44	1.4	1.18	1.24	1.06	1.02	0.97	0.95		1.5	1.55	1.4	1.38	1.19	1.23	1.06	1.01	0.98	0.94		385.51	396.55	697.81	690.25	764.64
1.05	1.07	0.96	0.95	0.76	0.76	0.52	0.53	0.36	0.42			0.97	1.02	0.88	0.84	0.71	0.71	0.46	0.51	0.34	0.4		1.57	1.64	1.44	1.38	1.23	1.13	1.04	0.98	0.9	0.94		1.52	1.6	1.38	1.35	1.27	1.12	1	0.93	0.85	0.88		311.39	252.8	566.23	447.13	678.84
1.1	1.11	0.95	0.95	0.73	0.69	0.47	0.48	0.38	0.43			1	1.04	0.9	0.91	0.68	0.64	0.43	0.48	0.33	0.42		1.63	1.65	1.46	1.46	1.13	1.17	0.89	1.04	0.85	0.89		1.59	1.65	1.47	1.4	1.17	1.18	0.93	1.04	0.89	0.9		261.98	263.67	450.56	490.92	517.61
1.06	1.04	0.88	0.87	0.74	0.74	0.52	0.5	0.38	0.38			1.02	0.98	0.89	0.89	0.71	0.71	0.48	0.46	0.41	0.37		1.45	1.45	1.28	1.2	1.09	1.06	0.95	0.92	0.86	0.9		1.53	1.49	1.31	1.26	1.13	1.12	0.97	0.91	0.82	0.88		209.36	205.45	346.87	341.59	435.11
1.04	1.06	0.93	0.93	0.75	0.72	0.51	0.5	0.4	0.37			0.97	1.02	0.87	0.88	0.69	0.69	0.45	0.44	0.36	0.35		1.66	1.63	1.46	1.47	1.21	1.23	0.98	1.05	0.92	0.87		1.67	1.69	1.45	1.47	1.21	1.2	1.01	1.04	0.94	0.89		306.53	311.62	554.28	548.75	668.55
1.06	1.07	0.86	0.84	0.69	0.74	0.52	0.51	0.38	0.43			0.95	0.99	0.77	0.76	0.65	0.65	0.47	0.51	0.39	0.41		1.54	1.58	1.42	1.33	1.19	1.18	0.99	1.1	0.97	0.94		1.54	1.61	1.33	1.25	1.21	1.2	0.99	1.09	0.95	0.93		211.12	210.8	339.93	333.05	406.98
1.02	1.02	0.88	0.87	0.71	0.72	0.49	0.48	0.38	0.39			0.99	1.02	0.84	0.85	0.61	0.59	0.43	0.45	0.36	0.37		1.77	1.7	1.51	1.51	1.21	1.17	1.05	1.06	0.86	1		1.75	1.75	1.53	1.46	1.23	1.15	1.02	1.01	0.94	0.99		248.47	245.22	431.25	417.33	504.96
1.12	1.13	0.89	0.89	0.68	0.73	0.51	0.5	0.43	0.42			1.04	1.04	0.9	0.89	0.64	0.66	0.48	0.52	0.43	0.41		1.63	1.72	1.35	1.4	1.1	1.1	1.12	1.05	0.96	0.97		1.69	1.73	1.46	1.45	1.05	1.05	1.09	1.01	0.99	0.97		277.67	283.89	462	462	521.98
1.12	1.11	0.93	0.94	0.73	0.73	0.49	0.52	0.41	0.43			1.09	1.06	0.93	0.91	0.68	0.7	0.48	0.5	0.41	0.41		1.59	1.62	1.41	1.36	1.17	1.16	1.06	0.96	0.93	0.87		1.66	1.6	1.43	1.39	1.16	1.15	1.06	0.95	0.98	0.84		222.68	218.64	372.59	372.59	432.08
1.09	1.08	0.95	0.96	0.77	0.78	0.54	0.5	0.43	0.44			1.01	1.03	0.89	0.92	0.71	0.73	0.51	0.47	0.4	0.39		1.57	1.62	1.44	1.49	1.2	1.23	1	1	0.82	0.78		1.56	1.6	1.43	1.48	1.2	1.2	1	0.97	0.82	0.77		348.21	345.1	607.6	607.6	722.51
1.11	1.09	0.95	0.95	0.74	0.74	0.53	0.52	0.4	0.4			1	1.04	0.84	0.88	0.68	0.68	0.47	0.47	0.39	0.37		1.67	1.63	1.41	1.54	1.2	1.2	1.07	1.12	0.99	1.01		1.61	1.64	1.4	1.49	1.22	1.22	1.04	1.07	0.98	1.01		328.15	322.78	558.51	558.51	649.96
1.17	1.15	0.97	0.94	0.75	0.71	0.53	0.47	0.42	0.43			1.08	1.11	0.89	0.88	0.68	0.67	0.51	0.43	0.39	0.39		1.74	1.68	1.49	1.46	1.21	1.19	1.05	0.96	1	0.92		1.7	1.75	1.37	1.43	1.17	1.15	1.02	0.99	0.96	0.91		313.85	307.2	500.13	500.13	616.03
1.14	1.1	1	1.02	0.79	0.76	0.48	0.5	0.41	0.43			1.1	1.08	0.93	0.91	0.74	0.73	0.45	0.44	0.4	0.38		1.79	1.64	1.53	1.49	1.32	1.27	1.09	1.03	1.01	0.99		1.81	1.69	1.51	1.51	1.28	1.28	1.07	1.03	1.05	1.01		327.06	315.5	591.86	591.86	677.59
1.09	1.09	0.89	0.9	0.73	0.74	0.52	0.49	0.41	0.43			0.98	1.01	0.81	0.83	0.67	0.67	0.48	0.47	0.4	0.42		1.64	1.67	1.38	1.32	1.16	1.19	0.94	0.91	0.86	0.75		1.55	1.6	1.36	1.31	1.12	1.19	0.92	0.88	0.86	0.73		304.66	299.88	489.47	489.47	609.26
SMITH
GYM20MV_1	GYM20MV_2	GYM40MV_1	GYM40MV_2	GYM60MV_1	GYM60MV_2	GYM80MV_1	GYM80MV_2	GYM90MV_1	GYM90MV_2			VIT20MV_1	VIT20MV_2	VIT40MV_1	VIT40MV_2	VIT60MV_1	VIT60MV_2	VIT80MV_1	VIT80MV_2	VIT90MV_1	VIT90MV_2		GYM20PV_1	GYM20PV_2	GYM40PV_1	GYM40PV_2	GYM60PV_1	GYM60PV_2	GYM80PV_1	GYM80PV_2	GYM90PV_1	GYM90PV_2		VIT20PV_1	VIT20PV_2	VIT40PV_1	VIT40PV_2	VIT60PV_1	VIT60PV_2	VIT80PV_1	VIT80PV_2	VIT90PV_1	VIT90PV_2		GYM20MP_1	GYM20MP_2	GYM40MP_1	GYM40MP_2	GYM60MP_1
1.1	1.02	0.91	0.89	0.7	0.71	0.51	0.49	0.38	0.37			0.98	0.97	0.84	0.83	0.66	0.67	0.46	0.45	0.34	0.33		1.65	1.61	1.47	1.4	1.27	1.24	1.06	1.02	0.86	0.92		1.64	1.58	1.47	1.42	1.27	1.26	1.05	1.04	0.85	0.87		456.11	424.82	750.87	734.88	868.49
1.11	1.09	0.97	0.98	0.76	0.76	0.52	0.54	0.39	0.36			1.02	1.01	0.9	0.92	0.71	0.72	0.5	0.49	0.37	0.32		1.66	1.72	1.49	1.53	1.29	1.25	1.08	1.16	1.04	1.03		1.6	1.66	1.48	1.49	1.27	1.27	1.1	1.14	1.05	1.05		327.65	321.53	576.87	581.4	678.84
1.12	1.12	0.98	0.96	0.73	0.74	0.5	0.51	0.37	0.36			1.05	1.05	0.86	0.89	0.65	0.64	0.44	0.46	0.36	0.34		1.7	1.66	1.5	1.49	1.23	1.2	0.96	1.03	0.9	0.87		1.65	1.65	1.42	1.45	1.22	1.17	0.95	1.02	0.9	0.85		336.39	335.72	587.77	567.15	647.85
1.12	1.1	0.94	0.96	0.74	0.77	0.53	0.53	0.42	0.38			1.01	1.02	0.87	0.87	0.67	0.69	0.49	0.49	0.4	0.34		1.56	1.51	1.41	1.41	1.16	1.2	1	1.03	0.92	0.93		1.54	1.54	1.37	1.38	1.12	1.17	0.98	1	0.92	0.95		266.68	260.93	444.45	455.91	529.07
1.08	1.08	0.95	0.91	0.76	0.75	0.49	0.49	0.41	0.44			1.03	1.03	0.88	0.84	0.69	0.67	0.43	0.44	0.38	0.38		1.7	1.73	1.6	1.45	1.32	1.25	1.05	1.03	0.88	0.93		1.74	1.67	1.55	1.41	1.29	1.25	1.04	1.03	0.87	0.95		377.13	373.86	654.73	630.31	793.14
1.04	1.07	0.79	0.84	0.63	0.62	0.51	0.5	0.4	0.39			0.97	0.99	0.71	0.75	0.56	0.55	0.44	0.44	0.35	0.35		1.72	1.59	1.28	1.37	1.14	1.22	0.96	0.95	0.86	0.84		1.67	1.59	1.26	1.35	1.09	1.16	0.95	0.92	0.85	0.83		273.8	273.68	410.22	423.87	460.41
1.09	1.13	0.93	0.87	0.63	0.67	0.53	0.51	0.4	0.39			1.06	1.05	0.84	0.81	0.61	0.62	0.47	0.46	0.36	0.34		1.76	1.78	1.49	1.43	1.14	1.17	1.14	1.09	0.99	1.01		1.75	1.82	1.45	1.42	1.14	1.16	1.12	1.05	0.99	0.95		348.07	361.79	568.5	524.23	558.09
1.19	1.19	0.99	0.98	0.76	0.77	0.51	0.52	0.38	0.35			1.07	1.1	0.92	0.92	0.7	0.71	0.44	0.47	0.35	0.36		1.82	1.81	1.53	1.53	1.27	1.26	0.99	1.03	0.88	0.82		1.77	1.8	1.49	1.47	1.23	1.25	1.02	1.03	0.86	0.89		382.89	394.51	628.17	628.17	717.58
1.08	1.11	0.9	0.89	0.7	0.71	0.54	0.54	0.42	0.41			0.99	1.01	0.84	0.8	0.65	0.65	0.51	0.49	0.38	0.37		1.61	1.62	1.44	1.34	1.21	1.2	1.1	1.12	1.04	1.03		1.56	1.59	1.4	1.3	1.17	1.2	1.07	1.07	0.99	0.99		260.8	265.01	436.06	423.93	502.37
1.13	1.1	0.91	0.88	0.65	0.63	0.46	0.49	0.38	0.36			1.03	1	0.83	0.81	0.57	0.57	0.41	0.43	0.34	0.32		1.64	1.66	1.35	1.33	1.07	1.08	0.81	0.87	0.79	0.77		1.64	1.59	1.33	1.31	1.06	1.06	0.8	0.86	0.75	0.72		501.05	482.82	793.18	763.87	844.53
1.09	1.09	0.87	0.89	0.67	0.67	0.49	0.49	0.4	0.4			1.03	1.05	0.82	0.8	0.62	0.63	0.47	0.48	0.38	0.38		1.72	1.73	1.42	1.41	1.17	1.23	1.06	1.08	0.85	0.89		1.69	1.68	1.42	1.39	1.17	1.21	1.07	1.08	0.98	0.85		413.61	416.01	656.46	669.93	756.83
1.12	1.13	0.97	1.02	0.77	0.78	0.5	0.5	0.4	0.42			1.04	1.1	0.89	0.99	0.71	0.73	0.47	0.46	0.37	0.41		1.7	1.8	1.51	1.51	1.28	1.29	1.06	1.06	0.96	0.98		1.69	1.79	1.51	1.53	1.31	1.3	1.07	1.08	0.97	1.01		352.57	362.14	634.05	647.51	695.02
1.22	1.22	0.94	0.95	0.72	0.7	0.5	0.51	0.42	0.42			1.08	1.11	0.86	0.88	0.65	0.64	0.44	0.46	0.37	0.39		1.91	1.89	1.49	1.51	1.24	1.24	1.11	1.16	0.99	0.97		1.85	1.84	1.47	1.5	1.27	1.27	1.12	1.13	0.98	0.95		433.1	447.68	662.04	670.65	745.32
1.12	1.16	0.93	0.92	0.73	0.72	0.42	0.42	0.29	0.31			1.08	1.05	0.87	0.85	0.65	0.64	0.38	0.38	0.29	0.28		1.86	1.83	1.51	1.46	1.31	1.24	1.03	1.03	0.98	0.84		1.78	1.78	1.48	1.46	1.28	1.23	1.05	1.04	0.96	0.87		422	417.28	662.32	663.1	778.38
[truncated: 35 more columns]
